# Supplementary material for: Orai3 Calcium Channel Regulates Breast Cancer Cell Migration through Calcium-Dependent and -Independent Mechanisms
Source: Cells. 2021 Dec 10;10(12):3487. doi: 10.3390/cells10123487 (PMC8700618; doi:10.3390/cells10123487)
Supplement: Supplementary file 1 [file cells-10-03487-s001.zip]

Archive with 1 entries (1 files):
- cells-1482395-supplymentary.pdf
